# Supplementary material for: EIF3H promotes aggressiveness of esophageal squamous cell carcinoma by modulating Snail stability
Source: J Exp Clin Cancer Res. 2020 Aug 31;39:175. doi: 10.1186/s13046-020-01678-9 (PMC7457539; doi:10.1186/s13046-020-01678-9)
Supplement: Supplementary file 1 — Additional file 1 Table S1. LC-MS/MS results of co-immunoprecipitation assay. [file 13046_2020_1678_MOESM1_ESM.xlsx]

## Sheet: Sheet1
Table. S1 LC-MS/MS results of co-immunoprecipitation assay.
Description	Score	Coverage	# Unique Peptides
eukaryotic translation initiation factor 3 subunit H [Homo sapiens]	534.471	74.1477	39
eukaryotic translation initiation factor 3 subunit I [Homo sapiens]	182.165	61.5385	23
eukaryotic translation initiation factor 3 subunit E [Homo sapiens]	169.043	54.382	30
heterogeneous nuclear ribonucleoprotein A1 isoform b [Homo sapiens]	167.144	31.9892	14
serine/threonine-protein phosphatase 2A 55 kDa regulatory subunit B alpha isoform isoform 2 [Homo sapiens]	162.518	56.0175	18
tubulin beta chain [Homo sapiens]	160.43	49.0991	6
26S proteasome non-ATPase regulatory subunit 11 [Homo sapiens]	156.597	58.0569	24
elongation factor Tu, mitochondrial precursor [Homo sapiens]	155.1	52.7473	23
heterogeneous nuclear ribonucleoprotein A3 [Homo sapiens]	154.679	35.9788	16
40S ribosomal protein S3 isoform 1 [Homo sapiens]	146.826	71.1934	23
tubulin beta-2B chain [Homo sapiens]	146.613	45.618	2
dnaJ homolog subfamily A member 1 [Homo sapiens]	146.067	48.6146	18
eukaryotic initiation factor 4A-I isoform 1 [Homo sapiens]	144.188	53.202	10
tubulin beta-4B chain [Homo sapiens]	140.85	48.9888	2
tubulin beta-2A chain [Homo sapiens]	140.473	45.618	2
eukaryotic translation initiation factor 3 subunit M [Homo sapiens]	140.134	39.3048	15
ruvB-like 2 [Homo sapiens]	138.768	45.7883	23
heterogeneous nuclear ribonucleoproteins A2/B1 isoform B1 [Homo sapiens]	136.587	40.2266	11
60S ribosomal protein L4 [Homo sapiens]	132.677	32.3185	19
heat shock 70 kDa protein 1A/1B [Homo sapiens]	126.425	29.6412	13
40S ribosomal protein S4, X isoform X isoform [Homo sapiens]	118.23	52.0913	17
keratin, type II cytoskeletal 1 [Homo sapiens]	118.088	40.3727	19
ruvB-like 1 [Homo sapiens]	113.53	48.4649	18
26S protease regulatory subunit 6B isoform 1 [Homo sapiens]	113.205	59.0909	19
nucleophosmin isoform 1 [Homo sapiens]	113.165	40.4762	12
ATP synthase subunit beta, mitochondrial precursor [Homo sapiens]	112.232	42.155	15
tubulin beta-4A chain [Homo sapiens]	108.116	50	3
eukaryotic translation initiation factor 3 subunit F [Homo sapiens]	105.982	48.1793	14
26S proteasome non-ATPase regulatory subunit 6 isoform 1 [Homo sapiens]	105.295	34.6154	16
actin, cytoplasmic 2 [Homo sapiens]	103.2	42.6667	7
tubulin beta-6 chain [Homo sapiens]	102.155	45.2915	6
26S protease regulatory subunit 8 isoform 1 [Homo sapiens]	101.81	51.4778	19
casein kinase II subunit alpha isoform a [Homo sapiens]	100.57	42.1995	12
tubulin alpha-1B chain [Homo sapiens]	99.299	45.2328	17
serine-threonine kinase receptor-associated protein [Homo sapiens]	99.044	43.4286	13
nuclease-sensitive element-binding protein 1 [Homo sapiens]	98.003	52.1605	7
60S ribosomal protein L6 [Homo sapiens]	96.879	45.1389	16
cyclin-dependent kinase 1 isoform 1 [Homo sapiens]	95.06	62.6263	15
26S protease regulatory subunit 10B [Homo sapiens]	94.745	46.6501	16
heat shock cognate 71 kDa protein isoform 1 [Homo sapiens]	93.934	30.9598	15
26S protease regulatory subunit 7 isoform 1 [Homo sapiens]	93.847	47.806	17
tubulin beta-3 chain isoform 1 [Homo sapiens]	93.467	29.1111	1
zinc finger protein SNAI1 [Homo sapiens]	92.962	39.7727	9
alpha-enolase isoform 1 [Homo sapiens]	92.924	54.1475	18
methylosome protein 50 [Homo sapiens]	91.383	46.4912	11
interleukin enhancer-binding factor 2 isoform 1 [Homo sapiens]	90.308	41.2821	13
elongation factor 1-alpha 1 [Homo sapiens]	89.553	40.0433	5
eukaryotic translation initiation factor 3 subunit G [Homo sapiens]	88.708	47.8125	16
60S ribosomal protein L7a [Homo sapiens]	85.991	36.4662	13
26S protease regulatory subunit 6A [Homo sapiens]	85.722	56.9476	19
26S proteasome non-ATPase regulatory subunit 12 isoform 1 [Homo sapiens]	84.751	39.2544	15
60S ribosomal protein L8 [Homo sapiens]	83.966	28.4047	6
40S ribosomal protein S6 [Homo sapiens]	83.865	32.5301	13
14-3-3 protein epsilon [Homo sapiens]	83.457	49.0196	11
glyceraldehyde-3-phosphate dehydrogenase isoform 1 [Homo sapiens]	82.818	55.2239	13
serpin H1 precursor [Homo sapiens]	81.813	48.5646	13
eukaryotic translation initiation factor 3 subunit B [Homo sapiens]	80.59	21.8673	14
phosphoribosyl pyrophosphate synthase-associated protein 2 isoform 1 [Homo sapiens]	79.777	42.5474	13
26S proteasome non-ATPase regulatory subunit 7 [Homo sapiens]	78.795	32.4074	8
serine/threonine-protein phosphatase 2A 65 kDa regulatory subunit A alpha isoform [Homo sapiens]	78.349	19.6944	10
eukaryotic translation initiation factor 3 subunit L isoform 1 [Homo sapiens]	78.209	33.3333	15
cyclin-dependent kinase 4 [Homo sapiens]	78.063	44.8845	10
heterogeneous nuclear ribonucleoprotein H [Homo sapiens]	77.362	38.5301	5
E3 ubiquitin-protein ligase CHIP [Homo sapiens]	76.843	35.3135	10
ribose-phosphate pyrophosphokinase 1 isoform 1 [Homo sapiens]	76.725	27.044	5
dnaJ homolog subfamily A member 3, mitochondrial isoform 1 [Homo sapiens]	76.331	24.375	11
40S ribosomal protein S8 [Homo sapiens]	76.235	34.1346	9
60S ribosomal protein L3 isoform a [Homo sapiens]	75.127	32.7543	12
lupus La protein [Homo sapiens]	73.71	28.9216	12
dnaJ homolog subfamily A member 2 [Homo sapiens]	73.472	29.3689	11
cytochrome b-c1 complex subunit 2, mitochondrial precursor [Homo sapiens]	72.046	24.0618	9
heterogeneous nuclear ribonucleoprotein F [Homo sapiens]	71.599	38.5542	9
ADP/ATP translocase 3 [Homo sapiens]	71.404	34.5638	2
ADP/ATP translocase 2 [Homo sapiens]	71.218	32.8859	3
ribose-phosphate pyrophosphokinase 2 isoform 1 [Homo sapiens]	70.781	33.3333	5
protein phosphatase 1B isoform 1 [Homo sapiens]	70.592	26.3048	8
reticulocalbin-2 isoform b precursor [Homo sapiens]	70.341	32.5373	8
spindlin-1 [Homo sapiens]	70.022	41.2214	4
keratin, type I cytoskeletal 10 [Homo sapiens]	69.668	30.3082	13
eukaryotic initiation factor 4A-II [Homo sapiens]	69.206	43.7346	4
complement component 1 Q subcomponent-binding protein, mitochondrial precursor [Homo sapiens]	67.996	33.6879	9
60S ribosomal protein L7 [Homo sapiens]	67.792	43.5484	12
40S ribosomal protein S3a isoform 1 [Homo sapiens]	66.588	43.5606	14
proteasome subunit alpha type-1 isoform 1 [Homo sapiens]	66.442	53.1599	12
heterogeneous nuclear ribonucleoprotein A0 [Homo sapiens]	65.53	26.5574	6
histone H1.3 [Homo sapiens]	65.089	18.0995	9
keratin, type I cytoskeletal 9 [Homo sapiens]	64.779	35.634	13
60S ribosomal protein L10a [Homo sapiens]	63.619	32.7189	9
40S ribosomal protein S2 [Homo sapiens]	62.767	34.1297	10
keratin, type II cytoskeletal 2 epidermal [Homo sapiens]	62.182	25.8216	9
28S ribosomal protein S22, mitochondrial [Homo sapiens]	60.975	39.1667	14
mitogen-activated protein kinase 1 [Homo sapiens]	60.815	26.6667	6
heterogeneous nuclear ribonucleoprotein H2 [Homo sapiens]	60.079	28.0624	4
eukaryotic initiation factor 4A-III [Homo sapiens]	59.994	27.4939	10
eukaryotic translation initiation factor 3 subunit C [Homo sapiens]	59.82	17.1772	13
medium-chain specific acyl-CoA dehydrogenase, mitochondrial isoform b precursor [Homo sapiens]	59.012	24.7059	9
tubulin gamma-1 chain [Homo sapiens]	58.69	25.9424	10
pyrroline-5-carboxylate reductase 3 [Homo sapiens]	58.364	21.6783	6
tropomyosin alpha-3 chain isoform 4 [Homo sapiens]	57.747	36.6935	12
annexin A2 isoform 1 [Homo sapiens]	57.208	39.7759	13
26S proteasome non-ATPase regulatory subunit 8 [Homo sapiens]	56.807	26	11
60S acidic ribosomal protein P0 [Homo sapiens]	56.683	37.8549	13
2',3'-cyclic-nucleotide 3'-phosphodiesterase [Homo sapiens]	56.632	22.8029	11
aminoacyl tRNA synthase complex-interacting multifunctional protein 1 isoform b precursor [Homo sapiens]	56.008	35.4167	7
pyruvate kinase isozymes M1/M2 isoform a [Homo sapiens]	55.873	30.1318	12
nucleolin [Homo sapiens]	55.727	24.9296	15
ubiquitin-40S ribosomal protein S27a precursor [Homo sapiens]	55.561	39.1026	7
protein arginine N-methyltransferase 5 isoform a [Homo sapiens]	54.676	23.0769	15
mitogen-activated protein kinase 14 isoform 2 [Homo sapiens]	53.758	35	2
40S ribosomal protein SA [Homo sapiens]	53.445	26.7797	9
rRNA 2'-O-methyltransferase fibrillarin [Homo sapiens]	53.427	30.2181	11
SWI/SNF-related matrix-associated actin-dependent regulator of chromatin subfamily E member 1-related [Homo sapiens]	52.853	24.6057	8
high mobility group protein 20A [Homo sapiens]	52.744	29.9712	10
protein arginine N-methyltransferase 1 isoform 1 [Homo sapiens]	52.427	33.6927	11
eukaryotic translation initiation factor 3 subunit D [Homo sapiens]	52.387	29.927	14
S-adenosylmethionine synthase isoform type-2 [Homo sapiens]	52.059	25.3165	10
tubulin-folding cofactor B [Homo sapiens]	51.748	43.4426	11
guanine nucleotide-binding protein subunit beta-2-like 1 [Homo sapiens]	51.682	35.3312	11
actin, alpha skeletal muscle [Homo sapiens]	51.507	21.7507	2
coiled-coil-helix-coiled-coil-helix domain-containing protein 3, mitochondrial precursor [Homo sapiens]	51.128	24.6696	7
elongation factor 1-alpha 2 [Homo sapiens]	51.077	24.1901	1
heat shock 70 kDa protein 6 [Homo sapiens]	50.722	14.619	3
RNA-binding motif protein, X chromosome isoform 1 [Homo sapiens]	50.622	25.8312	9
heterogeneous nuclear ribonucleoproteins C1/C2 isoform b [Homo sapiens]	50.196	33.7884	1
mitochondrial carrier homolog 2 [Homo sapiens]	49.892	26.4026	6
elongation factor 1-gamma [Homo sapiens]	49.887	16.0183	8
heterogeneous nuclear ribonucleoproteins C1/C2 isoform a [Homo sapiens]	49.532	36.6013	1
deoxyhypusine synthase isoform a [Homo sapiens]	48.257	39.0244	9
casein kinase II subunit alpha' [Homo sapiens]	48.009	34.5714	9
proteasome subunit alpha type-3 isoform 1 [Homo sapiens]	47.696	34.1176	9
heat shock protein beta-1 [Homo sapiens]	47.576	55.6098	8
60S ribosomal protein L13 isoform 1 [Homo sapiens]	47.502	48.8152	12
multifunctional protein ADE2 isoform 1 [Homo sapiens]	46.646	24.0741	12
poly(rC)-binding protein 1 [Homo sapiens]	46.254	32.5843	4
28S ribosomal protein S29, mitochondrial isoform 1 [Homo sapiens]	46.146	22.6131	9
voltage-dependent anion-selective channel protein 2 isoform 1 [Homo sapiens]	45.96	32.3625	9
BAG family molecular chaperone regulator 5 isoform a [Homo sapiens]	45.7	20.4918	7
DDB1- and CUL4-associated factor 7 [Homo sapiens]	45.521	20.4678	5
mitogen-activated protein kinase 14 isoform 1 [Homo sapiens]	45.03	36.1111	2
alpha-centractin [Homo sapiens]	44.732	31.6489	7
NADH dehydrogenase [ubiquinone] 1 alpha subcomplex assembly factor 5 isoform 1 [Homo sapiens]	44.609	24.058	7
pachytene checkpoint protein 2 homolog isoform 1 [Homo sapiens]	44.304	25.6944	10
proliferating cell nuclear antigen [Homo sapiens]	44.254	48.659	9
Y-box-binding protein 3 isoform a [Homo sapiens]	44.094	16.129	1
replication factor C subunit 4 [Homo sapiens]	43.725	36.9146	12
serine/threonine-protein phosphatase 2A catalytic subunit alpha isoform [Homo sapiens]	43.69	32.6861	9
ELAV-like protein 1 [Homo sapiens]	43.271	30.9816	7
glutaminyl-peptide cyclotransferase-like protein isoform 1 [Homo sapiens]	43.163	26.178	9
28S ribosomal protein S18b, mitochondrial [Homo sapiens]	42.59	30.2326	5
ribonuclease inhibitor [Homo sapiens]	42.151	17.5705	9
exosome complex component RRP4 [Homo sapiens]	42.085	40.273	9
heat shock protein HSP 90-beta isoform a [Homo sapiens]	41.004	18.7845	5
poly(rC)-binding protein 2 isoform a [Homo sapiens]	40.918	37.4317	5
keratin, type I cytoskeletal 14 [Homo sapiens]	40.556	21.6102	4
Golgi to ER traffic protein 4 homolog [Homo sapiens]	40.5	23.8532	7
protein GNAS isoform XLas [Homo sapiens]	39.992	11.4754	11
mitogen-activated protein kinase 3 isoform 1 [Homo sapiens]	39.584	31.6623	7
28S ribosomal protein S35, mitochondrial isoform 1 precursor [Homo sapiens]	39.564	29.7214	7
28S ribosomal protein S27, mitochondrial [Homo sapiens]	39.272	27.7778	12
activator of 90 kDa heat shock protein ATPase homolog 1 [Homo sapiens]	39.265	29.8817	7
ATP synthase subunit alpha, mitochondrial isoform a precursor [Homo sapiens]	39.027	20.7957	10
major histocompatibility complex, class I, B precursor [Homo sapiens]	38.969	26.5193	3
inhibitor of nuclear factor kappa-B kinase-interacting protein isoform 1 [Homo sapiens]	38.931	25.7294	5
dolichol-phosphate mannosyltransferase [Homo sapiens]	38.924	43.8462	9
proteasome subunit alpha type-6 [Homo sapiens]	38.627	23.5772	5
proteasome subunit alpha type-7 [Homo sapiens]	38.446	39.5161	9
coatomer subunit epsilon isoform a [Homo sapiens]	38.031	23.0519	6
E3 ubiquitin-protein ligase TRIM21 [Homo sapiens]	38.028	16.8421	5
ADP/ATP translocase 1 [Homo sapiens]	38.022	23.4899	1
26S proteasome non-ATPase regulatory subunit 4 [Homo sapiens]	37.886	24.4032	7
ribose-phosphate pyrophosphokinase 1 isoform 2 [Homo sapiens]	37.701	37.7193	1
serine/threonine-protein phosphatase 2A 55 kDa regulatory subunit B delta isoform [Homo sapiens]	37.449	20.5298	3
acetyl-CoA acetyltransferase, mitochondrial precursor [Homo sapiens]	37.301	23.185	6
histone-binding protein RBBP7 isoform 2 [Homo sapiens]	37.008	17.1765	7
serine/arginine-rich splicing factor 5 [Homo sapiens]	36.402	28.3088	6
heterogeneous nuclear ribonucleoprotein K isoform a [Homo sapiens]	36.318	27.8017	11
eukaryotic translation initiation factor 3 subunit J [Homo sapiens]	36.251	26.7442	7
mitochondrial import inner membrane translocase subunit TIM50 [Homo sapiens]	36.231	16.6667	7
heterogeneous nuclear ribonucleoprotein D0 isoform a [Homo sapiens]	36.207	21.4085	6
keratin, type I cytoskeletal 16 [Homo sapiens]	36.002	23.2558	4
methylosome subunit pICln [Homo sapiens]	35.897	35.865	5
26S proteasome non-ATPase regulatory subunit 13 isoform 2 [Homo sapiens]	35.618	29.6296	9
HLA class I histocompatibility antigen, Cw-1 alpha chain precursor [Homo sapiens]	35.487	27.5956	2
HCLS1-associated protein X-1 isoform a [Homo sapiens]	35.098	30.4659	6
phosphoribosyl pyrophosphate synthase-associated protein 1 [Homo sapiens]	34.501	22.8571	5
cell growth-regulating nucleolar protein [Homo sapiens]	34.387	14.248	6
mitochondrial-processing peptidase subunit beta precursor [Homo sapiens]	34.361	20.8589	8
spindlin-3 [Homo sapiens]	34.294	28.6822	1
6-phosphofructo-2-kinase/fructose-2,6-bisphosphatase 2 isoform a [Homo sapiens]	34.071	18.8119	6
cAMP-dependent protein kinase type II-alpha regulatory subunit [Homo sapiens]	33.96	27.7228	8
jmjC domain-containing protein 4 isoform 1 [Homo sapiens]	33.704	23.1102	8
mRNA export factor [Homo sapiens]	33.641	15.4891	6
60S ribosomal protein L5 [Homo sapiens]	33.418	23.9057	7
galactokinase [Homo sapiens]	33.186	22.449	6
60 kDa heat shock protein, mitochondrial [Homo sapiens]	33.058	21.466	10
ATP synthase subunit gamma, mitochondrial isoform L (liver) precursor [Homo sapiens]	32.912	20.1342	7
creatine kinase B-type [Homo sapiens]	32.897	21.2598	5
28S ribosomal protein S34, mitochondrial [Homo sapiens]	32.894	33.945	7
REST corepressor 1 [Homo sapiens]	32.811	19.3814	5
THO complex subunit 4 [Homo sapiens]	31.938	34.0909	5
replication factor C subunit 5 isoform 1 [Homo sapiens]	31.91	25.5882	7
28S ribosomal protein S31, mitochondrial [Homo sapiens]	31.868	26.5823	10
stomatin-like protein 2, mitochondrial [Homo sapiens]	31.61	29.4944	6
dynactin subunit 2 isoform 1 [Homo sapiens]	31.216	22.6601	7
replication factor C subunit 2 isoform 1 [Homo sapiens]	30.88	26.5537	8
dolichyl-diphosphooligosaccharide--protein glycosyltransferase 48 kDa subunit precursor [Homo sapiens]	30.493	18.6404	6
ornithine aminotransferase, mitochondrial isoform 1 precursor [Homo sapiens]	30.153	21.6401	7
serine/threonine-protein phosphatase 6 catalytic subunit isoform b [Homo sapiens]	30.043	16.3934	4
keratin, type II cytoskeletal 6C [Homo sapiens]	29.97	17.3759	2
paraneoplastic antigen Ma2 [Homo sapiens]	29.878	21.4286	7
peroxiredoxin-6 [Homo sapiens]	29.633	47.3214	7
4-trimethylaminobutyraldehyde dehydrogenase [Homo sapiens]	29.594	11.7761	5
polymerase delta-interacting protein 2 [Homo sapiens]	29.53	25	8
protein phosphatase 1A isoform 3 [Homo sapiens]	29.123	14.9451	4
14-3-3 protein zeta/delta [Homo sapiens]	28.8	30.6122	5
acyl-coenzyme A thioesterase 9, mitochondrial isoform a precursor [Homo sapiens]	28.635	23.6607	8
mitochondrial 2-oxoglutarate/malate carrier protein isoform 1 [Homo sapiens]	28.468	30.8917	8
serine/arginine-rich splicing factor 1 isoform 1 [Homo sapiens]	28.395	37.5	8
heterogeneous nuclear ribonucleoprotein A/B isoform a [Homo sapiens]	28.118	21.3855	6
WD repeat-containing protein 82 [Homo sapiens]	28.082	19.1693	6
proteasome subunit alpha type-5 isoform 1 [Homo sapiens]	28.075	28.2158	7
macrophage erythroblast attacher isoform 1 [Homo sapiens]	27.729	17.9293	7
cyclin-dependent kinase 5 isoform 1 [Homo sapiens]	27.456	26.0274	6
acylglycerol kinase, mitochondrial precursor [Homo sapiens]	27.417	19.9052	7
serine/threonine-protein phosphatase PP1-alpha catalytic subunit isoform 1 [Homo sapiens]	27.172	20.9091	3
casein kinase I isoform alpha isoform 2 [Homo sapiens]	27.169	30.2671	9
glutaryl-CoA dehydrogenase, mitochondrial isoform a precursor [Homo sapiens]	27.088	19.4064	5
uncharacterized protein C11orf84 [Homo sapiens]	27.083	14.6982	3
14-3-3 protein theta [Homo sapiens]	27.038	29.3878	5
stress-70 protein, mitochondrial precursor [Homo sapiens]	26.993	12.0766	7
heat shock protein HSP 90-alpha isoform 1 [Homo sapiens]	26.992	9.48478	1
proteasome activator complex subunit 3 isoform 2 [Homo sapiens]	26.981	26.9663	6
spermidine synthase [Homo sapiens]	26.854	15.894	5
U5 small nuclear ribonucleoprotein 40 kDa protein [Homo sapiens]	26.679	24.6499	5
proteasome subunit alpha type-4 isoform 1 [Homo sapiens]	26.63	26.8199	7
cleavage stimulation factor subunit 1 [Homo sapiens]	26.627	16.2413	4
myc-associated zinc finger protein isoform 2 [Homo sapiens]	26.6	9.53347	4
glucose-induced degradation protein 8 homolog [Homo sapiens]	26.5	42.1053	6
thyroid receptor-interacting protein 6 [Homo sapiens]	26.271	10.7143	3
mitochondrial dicarboxylate carrier isoform 1 [Homo sapiens]	26.225	27.027	8
nucleosome assembly protein 1-like 1 [Homo sapiens]	25.946	16.8798	5
N-acetyl-D-glucosamine kinase [Homo sapiens]	25.875	15.641	4
serine--tRNA ligase, mitochondrial isoform b precursor [Homo sapiens]	25.547	20.0772	7
splicing factor 45 [Homo sapiens]	25.394	13.7157	6
calcyclin-binding protein isoform 1 [Homo sapiens]	25.368	17.9825	3
survival motor neuron protein isoform d [Homo sapiens]	25.359	25.1701	5
histone acetyltransferase type B catalytic subunit [Homo sapiens]	25.213	17.6611	6
TAR DNA-binding protein 43 [Homo sapiens]	25.2	14.7343	4
mortality factor 4-like protein 2 [Homo sapiens]	24.899	22.5694	7
armadillo repeat-containing protein 8 isoform 3 [Homo sapiens]	24.821	13.0841	7
keratin, type II cytoskeletal 5 [Homo sapiens]	24.685	17.2881	3
polyadenylate-binding protein 1 [Homo sapiens]	24.627	9.90566	4
coiled-coil-helix-coiled-coil-helix domain-containing protein 6, mitochondrial [Homo sapiens]	24.586	22.1277	3
histone deacetylase 1 [Homo sapiens]	24.506	10.5809	4
carbonyl reductase [NADPH] 1 [Homo sapiens]	24.455	37.1841	7
THO complex subunit 3 [Homo sapiens]	24.426	8.26211	4
spliceosome RNA helicase DDX39B [Homo sapiens]	24.426	12.8505	1
tricarboxylate transport protein, mitochondrial isoform b [Homo sapiens]	24.205	19.1824	6
emerin [Homo sapiens]	24.16	23.2283	6
PDZ and LIM domain protein 7 isoform 1 [Homo sapiens]	24.005	15.0985	5
dnaJ homolog subfamily B member 1 [Homo sapiens]	23.973	23.8235	7
voltage-dependent anion-selective channel protein 3 isoform 2 [Homo sapiens]	23.927	19.3662	4
S-adenosylmethionine decarboxylase proenzyme isoform 1 precursor [Homo sapiens]	23.82	14.9701	4
ATP-dependent RNA helicase DDX39A [Homo sapiens]	23.715	12.8806	1
elongation factor 2 [Homo sapiens]	23.468	11.5385	8
protein FAM98B isoform 1 [Homo sapiens]	23.38	18.4758	5
actin-related protein 2 isoform b [Homo sapiens]	23.375	11.9289	4
isocitrate dehydrogenase [NADP], mitochondrial precursor [Homo sapiens]	23.352	17.2566	5
U2 small nuclear ribonucleoprotein A' [Homo sapiens]	23.104	34.5098	7
cyclin-dependent kinase 2 isoform 1 [Homo sapiens]	23.096	27.5168	5
mitochondrial-processing peptidase subunit alpha precursor [Homo sapiens]	22.744	14.8571	7
developmentally-regulated GTP-binding protein 1 [Homo sapiens]	22.687	19.346	5
GPN-loop GTPase 3 isoform 3 [Homo sapiens]	22.682	23.4694	4
serine/arginine-rich splicing factor 7 isoform 1 [Homo sapiens]	22.483	24.3697	5
protein RMD5 homolog A [Homo sapiens]	22.439	12.532	4
erlin-2 isoform 1 [Homo sapiens]	22.156	23.0088	7
mitotic checkpoint protein BUB3 isoform a [Homo sapiens]	21.88	21.9512	5
signal recognition particle receptor subunit beta [Homo sapiens]	21.746	28.7823	7
sideroflexin-1 [Homo sapiens]	21.616	18.0124	5
2-oxoisovalerate dehydrogenase subunit alpha, mitochondrial isoform 1 precursor [Homo sapiens]	21.608	15.9551	6
estradiol 17-beta-dehydrogenase 12 [Homo sapiens]	21.608	13.7821	4
26S proteasome non-ATPase regulatory subunit 14 [Homo sapiens]	21.542	26.129	6
tripeptidyl-peptidase 1 preproprotein [Homo sapiens]	21.397	15.4529	5
14-3-3 protein gamma [Homo sapiens]	21.203	23.4818	2
MKI67 FHA domain-interacting nucleolar phosphoprotein [Homo sapiens]	21.019	19.1126	5
tyrosine-protein phosphatase non-receptor type 1 [Homo sapiens]	21.001	17.931	7
succinate dehydrogenase [ubiquinone] iron-sulfur subunit, mitochondrial precursor [Homo sapiens]	20.886	17.8571	5
eukaryotic translation initiation factor 2 subunit 1 [Homo sapiens]	20.85	22.2222	5
zinc finger CCCH-type antiviral protein 1-like [Homo sapiens]	20.777	22.3333	4
aspartate--tRNA ligase, cytoplasmic [Homo sapiens]	20.677	16.5669	7
UBX domain-containing protein 1 [Homo sapiens]	20.531	10.8974	3
traB domain-containing protein [Homo sapiens]	20.458	20.4787	6
probable cytosolic iron-sulfur protein assembly protein CIAO1 [Homo sapiens]	20.437	11.2094	3
probable ATP-dependent RNA helicase DDX47 isoform 1 [Homo sapiens]	20.427	15.3846	5
TIP41-like protein isoform 1 [Homo sapiens]	20.341	18.75	3
28S ribosomal protein S9, mitochondrial [Homo sapiens]	20.309	14.899	4
inosine-5'-monophosphate dehydrogenase 2 [Homo sapiens]	20.285	17.3152	6
inorganic pyrophosphatase [Homo sapiens]	20.063	28.0277	4
mRNA turnover protein 4 homolog [Homo sapiens]	20.045	33.4728	6
transcriptional activator protein Pur-alpha [Homo sapiens]	20.032	13.354	3
mitochondrial import receptor subunit TOM40 homolog [Homo sapiens]	19.998	20.4986	4
COP9 signalosome complex subunit 6 [Homo sapiens]	19.922	16.8196	3
cat eye syndrome critical region protein 5 isoform 2 precursor [Homo sapiens]	19.87	14.1844	3
BTB/POZ domain-containing protein KCTD5 [Homo sapiens]	19.861	17.9487	2
C-terminal-binding protein 1 isoform 1 [Homo sapiens]	19.827	14.0909	4
nascent polypeptide-associated complex subunit alpha isoform a [Homo sapiens]	19.674	5.94595	4
U1 small nuclear ribonucleoprotein A [Homo sapiens]	19.611	24.1135	5
heterogeneous nuclear ribonucleoprotein U isoform a [Homo sapiens]	19.543	7.0303	4
histone H1x [Homo sapiens]	19.266	15.9624	4
pyruvate dehydrogenase kinase, isozyme 3 isoform 1 precursor [Homo sapiens]	19.203	18.3133	6
uridine-cytidine kinase 2 [Homo sapiens]	19.163	19.1571	4
glutaredoxin-3 [Homo sapiens]	19.082	18.5075	4
L-aminoadipate-semialdehyde dehydrogenase-phosphopantetheinyl transferase [Homo sapiens]	19.034	16.8285	5
14-3-3 protein beta/alpha [Homo sapiens]	19.027	26.4228	2
zinc finger CCHC domain-containing protein 3 [Homo sapiens]	19.008	12.6551	5
replication factor C subunit 3 isoform 1 [Homo sapiens]	18.873	19.382	6
28S ribosomal protein S2, mitochondrial [Homo sapiens]	18.855	30.0676	7
fatty acyl-CoA reductase 1 [Homo sapiens]	18.822	13.5922	6
6-phosphofructo-2-kinase/fructose-2,6-bisphosphatase 3 isoform 1 [Homo sapiens]	18.702	10.5769	3
GDP-mannose 4,6 dehydratase isoform 1 [Homo sapiens]	18.689	20.1613	6
WD repeat-containing protein 5 [Homo sapiens]	18.648	21.2575	5
uncharacterized protein C19orf52 [Homo sapiens]	18.611	20.3846	3
RNA 3'-terminal phosphate cyclase-like protein [Homo sapiens]	18.478	22.252	7
proteasome subunit beta type-4 [Homo sapiens]	18.396	19.697	3
F-actin-capping protein subunit alpha-1 [Homo sapiens]	18.331	21.6783	4
lysine-specific histone demethylase 1A isoform a [Homo sapiens]	18.271	6.27854	4
E3 ubiquitin-protein ligase RNF138 isoform 1 [Homo sapiens]	18.235	13.8776	2
cyclin-dependent kinase 9 [Homo sapiens]	18.148	18.0108	4
mediator of RNA polymerase II transcription subunit 4 isoform 1 [Homo sapiens]	18.055	16.2963	3
serine/threonine-protein phosphatase PP1-beta catalytic subunit isoform 1 [Homo sapiens]	17.949	12.2324	1
COP9 signalosome complex subunit 4 isoform 1 [Homo sapiens]	17.905	14.2857	4
28S ribosomal protein S5, mitochondrial [Homo sapiens]	17.756	9.76744	4
RNA-binding protein 10 isoform 5 [Homo sapiens]	17.636	3.8191	2
60S ribosomal protein L18 isoform 1 [Homo sapiens]	17.63	19.1489	3
ataxin-10 isoform 1 [Homo sapiens]	17.538	16.6316	6
HLA class I histocompatibility antigen, A-1 alpha chain precursor [Homo sapiens]	17.52	15.0685	2
14-3-3 protein eta [Homo sapiens]	17.473	19.5122	2
casein kinase I isoform epsilon [Homo sapiens]	17.372	15.625	3
DNA polymerase delta subunit 2 isoform 2 [Homo sapiens]	17.339	12.3016	4
NADH dehydrogenase [ubiquinone] 1 alpha subcomplex subunit 10, mitochondrial precursor [Homo sapiens]	17.316	14.3662	4
malectin precursor [Homo sapiens]	17.288	11.9863	3
NADH dehydrogenase [ubiquinone] iron-sulfur protein 2, mitochondrial isoform 1 precursor [Homo sapiens]	17.257	14.2549	5
chromatin target of PRMT1 protein isoform 2 [Homo sapiens]	17.206	16.8675	3
serine/threonine-protein phosphatase PP1-gamma catalytic subunit isoform 2 [Homo sapiens]	17.11	11.8694	1
putative RNA-binding protein Luc7-like 2 isoform 1 [Homo sapiens]	17.101	15.3061	3
adenosylhomocysteinase isoform 1 [Homo sapiens]	17.02	14.1204	5
KRR1 small subunit processome component homolog [Homo sapiens]	17.016	11.811	5
hsp70-binding protein 1 [Homo sapiens]	16.919	12.2563	4
acyl-CoA desaturase [Homo sapiens]	16.87	12.2563	3
proteasome activator complex subunit 2 [Homo sapiens]	16.706	23.8494	4
glutamine synthetase [Homo sapiens]	16.697	9.91957	2
putative RNA-binding protein Luc7-like 1 isoform b [Homo sapiens]	16.635	10.2426	2
mitochondrial glutamate carrier 1 [Homo sapiens]	16.601	26.3158	5
protein quaking isoform HQK-5 [Homo sapiens]	16.569	19.6481	5
E3 ubiquitin-protein ligase RING2 [Homo sapiens]	16.566	13.3929	3
dehydrogenase/reductase SDR family member 7B [Homo sapiens]	16.546	14.4615	4
activating signal cointegrator 1 complex subunit 1 isoform a [Homo sapiens]	16.323	12.25	4
trifunctional enzyme subunit beta, mitochondrial precursor [Homo sapiens]	16.205	12.8692	5
prohibitin-2 isoform 1 [Homo sapiens]	16.137	17.3913	5
inhibitor of nuclear factor kappa-B kinase-interacting protein isoform 2 [Homo sapiens]	16.13	14.5714	2
eukaryotic translation initiation factor 4E type 2 [Homo sapiens]	16.109	11.4286	2
ran-specific GTPase-activating protein [Homo sapiens]	16.055	11.9403	3
RNA 3'-terminal phosphate cyclase isoform b [Homo sapiens]	16.034	25.6831	6
dual specificity protein phosphatase 1 [Homo sapiens]	15.767	7.08447	3
zinc finger protein 346 [Homo sapiens]	15.733	14.6259	3
mitochondrial ribonuclease P protein 1 precursor [Homo sapiens]	15.716	14.3921	5
serine/threonine-protein kinase Nek7 [Homo sapiens]	15.676	16.2252	4
DNA replication licensing factor MCM6 [Homo sapiens]	15.649	5.72473	4
protein disulfide-isomerase A6 precursor [Homo sapiens]	15.534	9.77273	3
flap endonuclease 1 [Homo sapiens]	15.494	14.2105	3
eukaryotic translation initiation factor 2 subunit 3 [Homo sapiens]	15.485	12.9237	4
RNA-binding protein 4 isoform 1 [Homo sapiens]	15.478	12.3626	1
hydroxysteroid dehydrogenase-like protein 2 isoform 1 [Homo sapiens]	15.467	12.9187	4
phosphoglycerate kinase 1 [Homo sapiens]	15.421	9.59233	3
transformer-2 protein homolog beta isoform 1 [Homo sapiens]	15.369	16.6667	5
fumarylacetoacetate hydrolase domain-containing protein 2A [Homo sapiens]	15.366	9.87261	2
protein pelota homolog [Homo sapiens]	15.294	11.1688	5
WD repeat-containing protein 55 [Homo sapiens]	15.286	13.0548	2
RNA-binding protein Musashi homolog 1 [Homo sapiens]	15.276	18.5083	4
39S ribosomal protein L4, mitochondrial isoform a [Homo sapiens]	15.126	14.4695	2
leucine-rich repeat-containing protein 59 [Homo sapiens]	14.96	16.2866	4
evolutionarily conserved signaling intermediate in Toll pathway, mitochondrial isoform 1 precursor [Homo sapiens]	14.917	16.7053	4
eukaryotic translation initiation factor 3 subunit A [Homo sapiens]	14.87	4.19682	5
elongation factor 1-beta [Homo sapiens]	14.749	19.1111	3
basigin isoform 1 precursor [Homo sapiens]	14.734	10.6494	3
exosome complex component RRP40 isoform 1 [Homo sapiens]	14.733	26.5455	3
REST corepressor 3 isoform a [Homo sapiens]	14.692	10.8499	3
serum albumin preproprotein [Homo sapiens]	14.684	4.5977	3
cAMP-dependent protein kinase type I-alpha regulatory subunit isoform a [Homo sapiens]	14.411	12.336	3
ribosome biogenesis protein WDR12 [Homo sapiens]	14.408	16.5485	5
probable proline--tRNA ligase, mitochondrial precursor [Homo sapiens]	14.305	8.21053	2
synaptic vesicle membrane protein VAT-1 homolog [Homo sapiens]	14.282	19.084	5
activator of basal transcription 1 [Homo sapiens]	14.278	22.0588	4
L-2-hydroxyglutarate dehydrogenase, mitochondrial precursor [Homo sapiens]	14.265	13.3909	4
myeloid leukemia factor 2 [Homo sapiens]	14.143	22.9839	3
general transcription factor IIH subunit 2-like protein [Homo sapiens]	14.009	11.6456	4
serine/threonine-protein phosphatase PGAM5, mitochondrial isoform 1 [Homo sapiens]	14.002	18.3391	6
NADH dehydrogenase [ubiquinone] iron-sulfur protein 3, mitochondrial precursor [Homo sapiens]	13.922	14.3939	4
T-complex protein 1 subunit alpha isoform a [Homo sapiens]	13.889	13.1295	5
actin-like protein 6A isoform 1 [Homo sapiens]	13.862	11.1888	2
60S ribosomal protein L14 [Homo sapiens]	13.831	14.8837	3
pyruvate dehydrogenase E1 component subunit beta, mitochondrial isoform 1 precursor [Homo sapiens]	13.812	11.6992	4
BCL2L2-PABPN1 protein [Homo sapiens]	13.773	7.50751	2
FAS-associated factor 2 [Homo sapiens]	13.761	10.1124	4
sodium/potassium-transporting ATPase subunit beta-3 [Homo sapiens]	13.688	10.3943	2
F-actin-capping protein subunit beta isoform 1 [Homo sapiens]	13.586	14.3382	3
heterogeneous nuclear ribonucleoprotein D-like isoform a [Homo sapiens]	13.547	10.7143	3
CD2 antigen cytoplasmic tail-binding protein 2 [Homo sapiens]	13.41	14.3695	3
N-acylneuraminate cytidylyltransferase [Homo sapiens]	13.392	9.67742	3
serine/threonine-protein phosphatase 4 catalytic subunit [Homo sapiens]	13.364	14.0065	3
ubiquitin-conjugating enzyme E2 S [Homo sapiens]	13.244	16.2162	3
malate dehydrogenase, mitochondrial precursor [Homo sapiens]	13.173	11.2426	2
histone RNA hairpin-binding protein [Homo sapiens]	13.144	8.14815	2
DNA repair protein RAD51 homolog 1 isoform 2 [Homo sapiens]	13.081	12.9412	3
trimethyllysine dioxygenase, mitochondrial isoform 1 precursor [Homo sapiens]	12.913	12.8266	5
pre-mRNA-splicing factor SPF27 [Homo sapiens]	12.896	15.5556	3
elongation factor 1-delta isoform 1 [Homo sapiens]	12.801	7.41886	4
vesicle-associated membrane protein-associated protein B/C isoform 1 [Homo sapiens]	12.742	10.6996	1
translocon-associated protein subunit alpha precursor [Homo sapiens]	12.724	11.8881	3
nuclear migration protein nudC [Homo sapiens]	12.712	11.4804	3
6-phosphofructo-2-kinase/fructose-2,6-bisphosphatase 4 [Homo sapiens]	12.584	11.9403	3
guanine nucleotide-binding protein-like 3 isoform 1 [Homo sapiens]	12.512	4.37158	1
F-actin-capping protein subunit alpha-2 [Homo sapiens]	12.51	20.6294	3
probable rRNA-processing protein EBP2 isoform 1 [Homo sapiens]	12.454	11.0803	4
DNA-directed RNA polymerases I and III subunit RPAC1 [Homo sapiens]	12.438	17.9191	5
secretory carrier-associated membrane protein 3 isoform 1 [Homo sapiens]	12.408	16.4265	3
phosphorylase b kinase gamma catalytic chain, liver/testis isoform isoform 1 [Homo sapiens]	12.396	10.8374	4
F-box only protein 3 isoform 1 [Homo sapiens]	12.229	7.21868	2
toll-interacting protein [Homo sapiens]	12.206	9.85401	2
serine/arginine-rich splicing factor 2 [Homo sapiens]	12.189	7.69231	1
nitric oxide synthase-interacting protein [Homo sapiens]	12.094	15.9468	3
prohibitin [Homo sapiens]	12.067	17.2794	4
uncharacterized methyltransferase WBSCR22 isoform 2 [Homo sapiens]	11.94	12.0996	2
ubiquitin carboxyl-terminal hydrolase isozyme L5 isoform 1 [Homo sapiens]	11.923	13.3739	4
splicing factor U2AF 35 kDa subunit isoform a [Homo sapiens]	11.841	13.75	2
T-complex protein 1 subunit gamma isoform a [Homo sapiens]	11.754	6.05505	3
obg-like ATPase 1 isoform 1 [Homo sapiens]	11.705	9.84848	3
lanC-like protein 2 [Homo sapiens]	11.572	7.11111	2
isocitrate dehydrogenase [NAD] subunit beta, mitochondrial isoform a precursor [Homo sapiens]	11.503	10.9091	4
tRNA-splicing ligase RtcB homolog [Homo sapiens]	11.418	6.13861	3
phosphatidylinositol 5-phosphate 4-kinase type-2 gamma isoform a [Homo sapiens]	11.394	8.31354	3
ubiquitin thioesterase OTUB1 [Homo sapiens]	11.19	16.2362	3
exosome complex component MTR3 [Homo sapiens]	11.177	11.3971	2
polyadenylate-binding protein 4 isoform 1 [Homo sapiens]	11.113	6.06061	1
ribosome biogenesis protein BRX1 homolog [Homo sapiens]	11.049	12.4646	4
WD repeat-containing protein 92 isoform 1 [Homo sapiens]	11.045	13.7255	3
NF-kappa-B essential modulator isoform b [Homo sapiens]	10.964	12.9363	4
vinexin isoform 1 [Homo sapiens]	10.84	6.25931	4
G-rich sequence factor 1 isoform 1 [Homo sapiens]	10.8	7.5	3
protein NipSnap homolog 1 isoform 1 [Homo sapiens]	10.771	13.7324	3
heat shock protein 105 kDa [Homo sapiens]	10.75	3.14685	2
homer protein homolog 2 isoform 2 [Homo sapiens]	10.715	7.9096	2
zinc finger protein 24 [Homo sapiens]	10.692	13.0435	3
ZW10 interactor isoform a [Homo sapiens]	10.592	12.2744	3
nucleoporin Nup43 [Homo sapiens]	10.553	7.10526	2
protein phosphatase 1 regulatory subunit 7 [Homo sapiens]	10.466	13.3333	4
T-complex protein 1 subunit delta isoform a [Homo sapiens]	10.46	10.5751	5
prostate tumor-overexpressed gene 1 protein [Homo sapiens]	10.44	8.89423	2
DNA-directed RNA polymerase II subunit RPB3 [Homo sapiens]	10.4	12	3
poly(U)-binding-splicing factor PUF60 isoform a [Homo sapiens]	10.327	9.48122	2
surfeit locus protein 6 [Homo sapiens]	10.303	17.4515	4
phosphoglycolate phosphatase [Homo sapiens]	10.289	11.5265	3
serine/threonine-protein kinase 24 isoform a [Homo sapiens]	10.225	5.41761	2
cellular tumor antigen p53 isoform a [Homo sapiens]	10.162	13.486	5
exosome complex component RRP41 [Homo sapiens]	10.159	10.6122	2
aurora kinase A [Homo sapiens]	10.121	4.4665	1
uridine 5'-monophosphate synthase [Homo sapiens]	10.082	11.25	5
RNA-binding protein 4B [Homo sapiens]	10.033	12.5348	1
aminoacyl tRNA synthase complex-interacting multifunctional protein 2 [Homo sapiens]	9.968	7.8125	1
egl nine homolog 1 [Homo sapiens]	9.968	5.6338	1
ribosome biogenesis regulatory protein homolog [Homo sapiens]	9.932	10.411	2
trifunctional purine biosynthetic protein adenosine-3 isoform 1 [Homo sapiens]	9.905	3.56436	2
78 kDa glucose-regulated protein precursor [Homo sapiens]	9.892	8.10398	2
5-methylcytosine rRNA methyltransferase NSUN4 isoform a [Homo sapiens]	9.806	4.42708	1
glutamate--cysteine ligase regulatory subunit [Homo sapiens]	9.788	10.219	2
translin-associated protein X [Homo sapiens]	9.78	10.3448	2
T-complex protein 1 subunit beta isoform 1 [Homo sapiens]	9.765	9.53271	4
microtubule-associated protein 1B [Homo sapiens]	9.713	1.17504	3
muscleblind-like protein 1 isoform c [Homo sapiens]	9.706	9.27835	2
queuine tRNA-ribosyltransferase subunit QTRTD1 isoform 2 [Homo sapiens]	9.684	3.51288	1
tumor susceptibility gene 101 protein [Homo sapiens]	9.681	9.23077	3
U4/U6 small nuclear ribonucleoprotein Prp31 [Homo sapiens]	9.667	8.61723	3
transducin beta-like protein 2 precursor [Homo sapiens]	9.654	5.59284	2
ATP-dependent RNA helicase DDX3X isoform 1 [Homo sapiens]	9.574	5.43807	3
AH receptor-interacting protein [Homo sapiens]	9.545	12.7273	3
serine/arginine-rich splicing factor 9 [Homo sapiens]	9.511	21.7195	4
L-lactate dehydrogenase A chain isoform 3 [Homo sapiens]	9.473	7.75623	2
proteasome subunit beta type-7 proprotein [Homo sapiens]	9.44	3.97112	1
N-alpha-acetyltransferase 40 [Homo sapiens]	9.412	9.2827	2
estradiol 17-beta-dehydrogenase 11 precursor [Homo sapiens]	9.409	7.66667	2
cytochrome c1, heme protein, mitochondrial [Homo sapiens]	9.406	8.92308	2
RNA-binding protein Raly isoform 1 [Homo sapiens]	9.341	13.0719	3
peroxiredoxin-4 precursor [Homo sapiens]	9.304	8.48708	2
protein LSM14 homolog B [Homo sapiens]	9.271	12.7273	3
proteasome assembly chaperone 1 isoform a [Homo sapiens]	9.132	10.4167	2
dimethyladenosine transferase 1, mitochondrial [Homo sapiens]	9.121	10.1156	3
lymphokine-activated killer T-cell-originated protein kinase [Homo sapiens]	9.084	6.21118	2
ancient ubiquitous protein 1 [Homo sapiens]	9.046	8.04878	3
dolichyl-diphosphooligosaccharide--protein glycosyltransferase subunit 1 precursor [Homo sapiens]	9.04	8.40198	4
UPF0568 protein C14orf166 [Homo sapiens]	9.009	18.4426	3
general transcription factor IIH subunit 4 [Homo sapiens]	8.959	6.27706	2
5'-AMP-activated protein kinase subunit gamma-1 isoform 3 [Homo sapiens]	8.937	9.41176	3
casein kinase I isoform delta isoform 1 [Homo sapiens]	8.925	9.15663	1
cell differentiation protein RCD1 homolog isoform 2 [Homo sapiens]	8.874	13.3779	4
transcription factor AP-1 [Homo sapiens]	8.812	6.94864	2
retinol dehydrogenase 11 isoform 1 precursor [Homo sapiens]	8.809	8.49057	2
PREDICTED: protein FAM203B [Homo sapiens]	8.789	8.20513	3
ketosamine-3-kinase [Homo sapiens]	8.782	6.47249	2
CCR4-NOT transcription complex subunit 8 [Homo sapiens]	8.781	14.3836	3
armadillo repeat-containing X-linked protein 3 [Homo sapiens]	8.765	11.6095	4
tyrosine-protein kinase CSK [Homo sapiens]	8.715	9.11111	4
dihydrolipoyllysine-residue succinyltransferase component of 2-oxoglutarate dehydrogenase complex, mitochondrial isoform 1 precursor [Homo sapiens]	8.687	4.85651	2
exosome complex component RRP43 [Homo sapiens]	8.677	10.1449	2
histone H1.0 [Homo sapiens]	8.657	10.8247	2
heterogeneous nuclear ribonucleoprotein M isoform a [Homo sapiens]	8.605	5.61644	3
transcription initiation factor IIB [Homo sapiens]	8.577	13.9241	4
ubiquitin-like-conjugating enzyme ATG3 [Homo sapiens]	8.474	7.64331	2
proliferation-associated protein 2G4 [Homo sapiens]	8.443	7.1066	3
BTB/POZ domain-containing protein KCTD17 [Homo sapiens]	8.406	12.7946	2
copper chaperone for superoxide dismutase [Homo sapiens]	8.392	12.4088	2
mitochondrial carrier homolog 1 PSAP-LL [Homo sapiens]	8.358	8.22622	2
protein SCO1 homolog, mitochondrial [Homo sapiens]	8.324	9.30233	2
thymidylate synthase [Homo sapiens]	8.238	8.6262	2
proteasome subunit beta type-5 isoform 1 [Homo sapiens]	8.214	13.308	3
probable dimethyladenosine transferase [Homo sapiens]	8.208	15.3355	4
double-stranded RNA-binding protein Staufen homolog 2 isoform a [Homo sapiens]	8.142	7.7193	3
cysteine and histidine-rich domain-containing protein 1 isoform a [Homo sapiens]	8.14	9.33735	2
short/branched chain specific acyl-CoA dehydrogenase, mitochondrial precursor [Homo sapiens]	8.134	5.32407	2
putative pre-mRNA-splicing factor ATP-dependent RNA helicase DHX15 [Homo sapiens]	8.1	3.77358	3
protein SCO2 homolog, mitochondrial precursor [Homo sapiens]	8.074	10.1504	2
integrin-linked kinase-associated serine/threonine phosphatase 2C [Homo sapiens]	8.071	5.86735	2
phosphoglycerate mutase 1 [Homo sapiens]	8.032	12.5984	2
serine protease HTRA2, mitochondrial isoform 1 preproprotein [Homo sapiens]	8.029	4.80349	2
farnesyl pyrophosphate synthase isoform a [Homo sapiens]	8.02	6.68258	2
D-3-phosphoglycerate dehydrogenase [Homo sapiens]	7.997	8.44278	3
vesicular integral-membrane protein VIP36 precursor [Homo sapiens]	7.993	7.30337	1
ubiquitin-associated domain-containing protein 1 [Homo sapiens]	7.87	7.65432	2
PTGES3L-AARSD1 protein isoform 1 [Homo sapiens]	7.833	8.02048	3
programmed cell death protein 2-like [Homo sapiens]	7.767	6.42458	1
26S proteasome non-ATPase regulatory subunit 2 [Homo sapiens]	7.76	3.52423	2
40S ribosomal protein S9 [Homo sapiens]	7.754	11.8557	3
F-box only protein 22 isoform a [Homo sapiens]	7.73	5.95533	2
aurora kinase B isoform 1 [Homo sapiens]	7.718	6.10465	1
L-lactate dehydrogenase B chain [Homo sapiens]	7.704	11.0778	4
BTB/POZ domain-containing protein KCTD12 [Homo sapiens]	7.694	10.7692	2
RNA-binding protein NOB1 [Homo sapiens]	7.629	9.70874	3
ubiquitin carboxyl-terminal hydrolase 46 isoform 1 [Homo sapiens]	7.586	5.7377	2
fructose-bisphosphate aldolase A isoform 2 [Homo sapiens]	7.575	8.61244	2
V-type proton ATPase subunit E 1 isoform a [Homo sapiens]	7.572	16.3717	3
methylthioribose-1-phosphate isomerase isoform 1 [Homo sapiens]	7.553	7.04607	2
angio-associated migratory cell protein [Homo sapiens]	7.539	6.68203	2
DAZ-associated protein 1 isoform b [Homo sapiens]	7.502	7.61671	2
dual specificity mitogen-activated protein kinase kinase 2 [Homo sapiens]	7.454	11.75	2
apolipoprotein O-like precursor [Homo sapiens]	7.419	12.3134	2
WD repeat-containing protein 61 [Homo sapiens]	7.365	7.86885	2
fructose-bisphosphate aldolase C [Homo sapiens]	7.335	7.14286	1
dnaJ homolog subfamily B member 11 precursor [Homo sapiens]	7.326	14.2458	3
dnaJ homolog subfamily C member 7 isoform 1 [Homo sapiens]	7.303	4.25101	2
mitochondrial inner membrane protein isoform 1 [Homo sapiens]	7.278	2.37467	2
target of rapamycin complex subunit LST8 isoform a [Homo sapiens]	7.253	5.52147	1
U1 small nuclear ribonucleoprotein 70 kDa [Homo sapiens]	7.251	6.40732	3
protein FAM192A [Homo sapiens]	7.223	5.90551	1
protein CMSS1 isoform 1 [Homo sapiens]	7.192	8.60215	2
protein IMPACT [Homo sapiens]	7.13	10	2
NADH dehydrogenase [ubiquinone] 1 alpha subcomplex subunit 9, mitochondrial precursor [Homo sapiens]	7.117	9.28382	3
probable E3 ubiquitin-protein ligase makorin-2 isoform 1 [Homo sapiens]	7.088	4.80769	2
ribonuclease P protein subunit p30 isoform a [Homo sapiens]	7.087	9.31677	2
vesicle-associated membrane protein-associated protein A isoform 1 [Homo sapiens]	7.023	8.84354	1
guanine nucleotide-binding protein G(I)/G(S)/G(T) subunit beta-1 [Homo sapiens]	6.982	3.23529	1
39S ribosomal protein L24, mitochondrial [Homo sapiens]	6.929	17.1296	2
mini-chromosome maintenance complex-binding protein isoform 1 [Homo sapiens]	6.926	3.11526	2
guanine nucleotide-binding protein G(i) subunit alpha-2 isoform 1 [Homo sapiens]	6.904	7.32394	1
dnaJ homolog subfamily B member 14 isoform 1 [Homo sapiens]	6.858	4.48549	1
selenide, water dikinase 1 isoform 1 [Homo sapiens]	6.85	6.37755	1
immediate early response gene 5 protein [Homo sapiens]	6.849	11.315	3
WD repeat-containing protein 18 [Homo sapiens]	6.848	6.71296	3
mannose-1-phosphate guanyltransferase beta isoform 1 [Homo sapiens]	6.838	5.16796	1
splicing factor 3B subunit 4 [Homo sapiens]	6.838	4.71698	2
nucleoside diphosphate kinase 7 isoform a [Homo sapiens]	6.825	9.04255	3
dnaJ homolog subfamily C member 9 [Homo sapiens]	6.785	11.9231	2
alpha-galactosidase A precursor [Homo sapiens]	6.759	6.75991	2
DNA replication complex GINS protein SLD5 [Homo sapiens]	6.746	10.7623	2
inositol-tetrakisphosphate 1-kinase isoform a [Homo sapiens]	6.742	8.21256	2
filamin-A isoform 2 [Homo sapiens]	6.703	0.906687	2
BTB/POZ domain-containing protein KCTD20 [Homo sapiens]	6.69	4.53461	1
ras GTPase-activating protein-binding protein 2 isoform a [Homo sapiens]	6.683	2.6971	1
sideroflexin-4 [Homo sapiens]	6.67	4.1543	1
MOB kinase activator 2 isoform 1 [Homo sapiens]	6.609	9.32836	3
ribosome production factor 2 homolog [Homo sapiens]	6.575	8.16993	2
E3 SUMO-protein ligase EGR2 isoform a [Homo sapiens]	6.569	3.15126	1
mitochondrial import inner membrane translocase subunit TIM44 [Homo sapiens]	6.544	5.97345	2
voltage-dependent anion-selective channel protein 1 [Homo sapiens]	6.518	7.42049	1
exosome complex component RRP46 [Homo sapiens]	6.506	9.3617	2
alpha-ketoglutarate-dependent dioxygenase alkB homolog 4 [Homo sapiens]	6.432	6.95364	2
heterogeneous nuclear ribonucleoprotein H3 isoform a [Homo sapiens]	6.425	8.3815	2
acyl-coenzyme A thioesterase 8 [Homo sapiens]	6.393	7.83699	2
heterogeneous nuclear ribonucleoprotein Q isoform 1 [Homo sapiens]	6.385	3.85233	2
protein Njmu-R1 [Homo sapiens]	6.358	8.83838	3
keratin, type I cytoskeletal 18 [Homo sapiens]	6.315	6.51163	2
DNA-3-methyladenine glycosylase isoform a [Homo sapiens]	6.298	14.094	3
leucine-rich repeat-containing protein 14 [Homo sapiens]	6.262	6.69371	2
vacuolar protein sorting-associated protein 26A isoform 1 [Homo sapiens]	6.255	7.95107	2
tubulin polyglutamylase complex subunit 2 isoform 4 [Homo sapiens]	6.254	6.90789	1
polymerase delta-interacting protein 3 isoform 1 [Homo sapiens]	6.244	6.4133	2
RNA polymerase II subunit A C-terminal domain phosphatase SSU72 [Homo sapiens]	6.238	6.18557	1
thioredoxin domain-containing protein 5 isoform 1 precursor [Homo sapiens]	6.214	4.16667	2
adenylate kinase isoenzyme 6 isoform a [Homo sapiens]	6.175	11.3636	2
dual specificity protein phosphatase 9 [Homo sapiens]	6.124	6.51042	1
lanC-like protein 1 [Homo sapiens]	6.116	5.26316	2
hsc70-interacting protein isoform 1 [Homo sapiens]	6.112	3.79404	1
calumenin isoform c precursor [Homo sapiens]	6.087	7.12074	1
genetic suppressor element 1 isoform 1 [Homo sapiens]	6.027	1.31471	1
phosducin-like protein [Homo sapiens]	5.997	7.30897	2
tRNA-splicing endonuclease subunit Sen34 [Homo sapiens]	5.981	7.74194	2
serine/arginine-rich splicing factor 4 [Homo sapiens]	5.952	3.23887	1
tRNA pseudouridine synthase-like 1 [Homo sapiens]	5.931	4.62046	1
proteasome activator complex subunit 1 isoform 1 [Homo sapiens]	5.922	7.63052	2
citrate synthase, mitochondrial precursor [Homo sapiens]	5.919	3.86266	2
BRCA2 and CDKN1A-interacting protein isoform BCCIPalpha [Homo sapiens]	5.904	12.1118	2
eukaryotic translation initiation factor 4E isoform 2 [Homo sapiens]	5.844	5.64516	1
histone H2B type 2-F isoform b [Homo sapiens]	5.842	17.9104	2
peflin [Homo sapiens]	5.826	8.09859	2
ribonuclease P protein subunit p40 [Homo sapiens]	5.815	8.53994	2
39S ribosomal protein L44, mitochondrial [Homo sapiens]	5.801	5.72289	2
death-associated protein kinase 3 [Homo sapiens]	5.779	2.86344	1
DNA replication licensing factor MCM7 isoform 1 [Homo sapiens]	5.769	3.05981	2
tRNA (guanine(10)-N2)-methyltransferase homolog [Homo sapiens]	5.747	5.83153	2
heat shock 70 kDa protein 4 [Homo sapiens]	5.741	3.80952	2
armadillo repeat-containing protein 6 isoform 1 [Homo sapiens]	5.738	4.39122	2
zinc finger CCCH-type antiviral protein 1 isoform 1 [Homo sapiens]	5.734	1.55211	1
centrosomal protein of 44 kDa isoform b [Homo sapiens]	5.733	6.26566	1
tetratricopeptide repeat protein 4 [Homo sapiens]	5.703	5.42636	2
protein XRP2 [Homo sapiens]	5.702	6.28571	2
syntaxin-18 [Homo sapiens]	5.67	6.26866	2
ADP-ribosylation factor-like protein 10 [Homo sapiens]	5.657	12.7049	2
AP-3 complex subunit mu-1 [Homo sapiens]	5.654	4.30622	2
squalene synthase [Homo sapiens]	5.649	3.35731	1
COP9 signalosome complex subunit 3 isoform 1 [Homo sapiens]	5.645	3.07329	1
mitochondrial thiamine pyrophosphate carrier [Homo sapiens]	5.644	9.375	3
ferrochelatase, mitochondrial isoform a precursor [Homo sapiens]	5.62	6.29371	2
calcium/calmodulin-dependent protein kinase type 1 [Homo sapiens]	5.61	5.40541	2
interleukin enhancer-binding factor 3 isoform d [Homo sapiens]	5.582	2.67261	2
sorting and assembly machinery component 50 homolog [Homo sapiens]	5.567	5.54371	3
cysteine desulfurase, mitochondrial isoform a precursor [Homo sapiens]	5.553	5.25164	2
serine/threonine-protein kinase RIO1 isoform 1 [Homo sapiens]	5.55	4.57746	3
RNA-binding protein 14 isoform 1 [Homo sapiens]	5.514	3.58744	2
pyridoxal phosphate phosphatase [Homo sapiens]	5.513	9.45946	2
guanine nucleotide-binding protein G(k) subunit alpha [Homo sapiens]	5.502	7.34463	1
erlin-1 [Homo sapiens]	5.467	6.89655	2
monocarboxylate transporter 1 [Homo sapiens]	5.41	3	2
NADH dehydrogenase [ubiquinone] flavoprotein 1, mitochondrial isoform 1 precursor [Homo sapiens]	5.408	7.32759	2
RNA binding protein fox-1 homolog 2 isoform 5 [Homo sapiens]	5.394	3.32594	1
cytosolic acyl coenzyme A thioester hydrolase isoform hBACHb [Homo sapiens]	5.369	6.05263	2
small nuclear ribonucleoprotein-associated protein N [Homo sapiens]	5.362	6.25	2
putative deoxyribose-phosphate aldolase [Homo sapiens]	5.356	3.77358	1
inositol polyphosphate 5-phosphatase K isoform 1 [Homo sapiens]	5.354	5.58036	2
60S ribosomal protein L24 [Homo sapiens]	5.303	8.28025	1
glycine--tRNA ligase precursor [Homo sapiens]	5.286	3.7889	3
nitrilase homolog 1 isoform 1 [Homo sapiens]	5.283	5.19878	2
asparagine synthetase [glutamine-hydrolyzing] isoform a [Homo sapiens]	5.27	4.09982	2
T-complex protein 1 subunit zeta isoform a [Homo sapiens]	5.267	4.7081	2
protein DEK isoform 1 [Homo sapiens]	5.236	6.66667	2
protein Mis18-alpha [Homo sapiens]	5.225	6.43777	1
cyclin-A2 [Homo sapiens]	5.215	4.39815	2
exosome complex component RRP42 [Homo sapiens]	5.183	4.12371	1
transcription elongation factor A protein-like 2 [Homo sapiens]	5.17	7.92952	2
calcium-binding mitochondrial carrier protein Aralar2 isoform 1 [Homo sapiens]	5.163	5.6213	3
integrin-linked protein kinase isoform 1 [Homo sapiens]	5.156	7.07965	3
probable ATP-dependent RNA helicase DDX17 isoform 3 [Homo sapiens]	5.127	3.00958	2
SAC3 domain-containing protein 1 [Homo sapiens]	5.083	5.86592	1
intraflagellar transport protein 46 homolog isoform 1 [Homo sapiens]	5.077	3.94366	1
aspartate aminotransferase, cytoplasmic [Homo sapiens]	5.076	3.38983	1
crk-like protein [Homo sapiens]	5.051	5.94059	2
X-ray repair cross-complementing protein 5 [Homo sapiens]	5.001	3.27869	2
eukaryotic translation initiation factor 4B [Homo sapiens]	4.982	5.23732	3
E3 ubiquitin-protein ligase RNF187 [Homo sapiens]	4.968	5.53191	1
actin-related protein 3 isoform 1 [Homo sapiens]	4.957	5.50239	2
importin subunit alpha-2 [Homo sapiens]	4.923	4.53686	2
aspartate aminotransferase, mitochondrial precursor [Homo sapiens]	4.918	2.32558	1
cAMP-dependent protein kinase catalytic subunit gamma [Homo sapiens]	4.915	6.83761	1
CAD protein [Homo sapiens]	4.904	1.03371	2
pyruvate dehydrogenase E1 component subunit alpha, somatic form, mitochondrial isoform 2 precursor [Homo sapiens]	4.896	3.97196	2
Krueppel-like factor 16 [Homo sapiens]	4.889	6.74603	1
origin recognition complex subunit 5 isoform 1 [Homo sapiens]	4.862	4.5977	2
pyridoxine-5'-phosphate oxidase [Homo sapiens]	4.855	8.42912	1
glycogen synthase kinase-3 beta isoform 1 [Homo sapiens]	4.827	5.54273	1
mitogen-activated protein kinase 9 isoform alpha2 [Homo sapiens]	4.816	3.77358	1
solute carrier family 25 member 33 [Homo sapiens]	4.788	4.04984	1
ubiquitin fusion degradation protein 1 homolog isoform A [Homo sapiens]	4.742	7.16612	2
thyroid hormone receptor-associated protein 3 [Homo sapiens]	4.74	1.46597	1
small kinetochore-associated protein isoform a [Homo sapiens]	4.72	4.43038	1
UPF0428 protein CXorf56 isoform 1 [Homo sapiens]	4.664	6.30631	1
CDK-activating kinase assembly factor MAT1 isoform 1 [Homo sapiens]	4.643	5.17799	1
vacuolar protein sorting-associated protein 26B [Homo sapiens]	4.619	3.27381	1
39S ribosomal protein L15, mitochondrial [Homo sapiens]	4.61	4.39189	1
2-amino-3-ketobutyrate coenzyme A ligase, mitochondrial isoform 1 precursor [Homo sapiens]	4.555	6.96629	2
5'-AMP-activated protein kinase subunit beta-1 [Homo sapiens]	4.54	5.92593	1
dnaJ homolog subfamily B member 6 isoform a [Homo sapiens]	4.532	4.60123	1
syntaxin-17 [Homo sapiens]	4.526	6.62252	1
T-complex protein 1 subunit epsilon [Homo sapiens]	4.522	5.36044	2
RNA-binding protein 34 isoform 1 [Homo sapiens]	4.501	3.02326	1
alanine--tRNA ligase, cytoplasmic [Homo sapiens]	4.491	3.09917	2
transmembrane emp24 domain-containing protein 1 precursor [Homo sapiens]	4.491	9.2511	2
probable serine carboxypeptidase CPVL precursor [Homo sapiens]	4.486	3.15126	2
zinc finger protein 121 [Homo sapiens]	4.483	3.33333	1
proteasome inhibitor PI31 subunit [Homo sapiens]	4.477	5.53506	1
geranylgeranyl pyrophosphate synthase [Homo sapiens]	4.474	5	2
transmembrane protein 43 [Homo sapiens]	4.461	4	2
N-acetyllactosaminide beta-1,3-N-acetylglucosaminyltransferase [Homo sapiens]	4.446	3.85542	1
cytosolic Fe-S cluster assembly factor NUBP2 [Homo sapiens]	4.43	12.9151	2
RRP15-like protein [Homo sapiens]	4.427	6.38298	2
methyl-CpG-binding domain protein 3 [Homo sapiens]	4.411	8.59107	2
survival of motor neuron-related-splicing factor 30 [Homo sapiens]	4.397	11.3445	1
translation initiation factor eIF-2B subunit beta [Homo sapiens]	4.377	5.69801	2
ribosome production factor 1 [Homo sapiens]	4.371	8.02292	2
NEDD4 family-interacting protein 2 isoform 1 [Homo sapiens]	4.353	4.16667	1
lys-63-specific deubiquitinase BRCC36 isoform 1 [Homo sapiens]	4.324	6.64557	2
V-type proton ATPase subunit S1 precursor [Homo sapiens]	4.321	2.97872	1
plasminogen activator inhibitor 1 RNA-binding protein isoform 1 [Homo sapiens]	4.313	5.39216	2
BAG family molecular chaperone regulator 1 isoform BAG-1L [Homo sapiens]	4.285	6.66667	2
mitochondrial 2-oxodicarboxylate carrier isoform 1 [Homo sapiens]	4.264	8.69565	2
uncharacterized protein C12orf29 [Homo sapiens]	4.256	4.30769	1
nucleoporin Nup37 [Homo sapiens]	4.232	6.13497	2
putative tRNA (cytidine(32)/guanosine(34)-2'-O)-methyltransferase isoform a [Homo sapiens]	4.226	4.86322	1
PHD finger protein 6 isoform 1 [Homo sapiens]	4.199	4.38356	2
C-terminal-binding protein 2 isoform 2 [Homo sapiens]	4.198	1.11675	1
RING finger protein 113A [Homo sapiens]	4.195	6.12245	2
B-cell receptor-associated protein 31 isoform a [Homo sapiens]	4.158	4.79233	1
programmed cell death protein 10 [Homo sapiens]	4.154	11.3208	1
replication protein A 32 kDa subunit [Homo sapiens]	4.153	4.44444	1
zinc finger protein RFP [Homo sapiens]	4.152	2.14425	1
mevalonate kinase [Homo sapiens]	4.136	3.0303	1
reticulocalbin-1 precursor [Homo sapiens]	4.125	3.62538	1
isocitrate dehydrogenase [NAD] subunit alpha, mitochondrial precursor [Homo sapiens]	4.122	2.73224	1
RNA-binding protein 7 [Homo sapiens]	4.091	6.76692	1
BRISC and BRCA1-A complex member 1 [Homo sapiens]	4.085	5.77508	2
calcium/calmodulin-dependent protein kinase type II subunit beta isoform 1 [Homo sapiens]	4.084	1.8018	1
DDB1- and CUL4-associated factor 16 [Homo sapiens]	4.078	9.72222	2
GPI-anchor transamidase precursor [Homo sapiens]	4.069	3.03797	1
40S ribosomal protein S18 [Homo sapiens]	4.045	7.23684	1
ELAV-like protein 2 isoform a [Homo sapiens]	4.038	3.06407	1
60S ribosomal protein L15 isoform 1 [Homo sapiens]	4.037	7.84314	1
serine/threonine-protein kinase 38 [Homo sapiens]	4.032	3.01075	1
ras suppressor protein 1 isoform 1 [Homo sapiens]	4.002	5.77617	2
deoxynucleotidyltransferase terminal-interacting protein 1 [Homo sapiens]	4	3.64742	1
insulin-like growth factor 2 mRNA-binding protein 2 isoform a [Homo sapiens]	3.995	2.17028	1
dysbindin isoform a [Homo sapiens]	3.987	3.7037	1
actin-related protein 2/3 complex subunit 2 [Homo sapiens]	3.916	4.66667	1
solute carrier family 25 member 40 [Homo sapiens]	3.891	4.14201	1
serine/threonine-protein kinase Chk1 isoform 1 [Homo sapiens]	3.882	2.31092	1
RNA methyltransferase-like protein 1 [Homo sapiens]	3.866	4.04762	2
DNA replication licensing factor MCM3 isoform 1 [Homo sapiens]	3.851	2.57913	2
DNA replication licensing factor MCM4 [Homo sapiens]	3.84	2.89687	2
cathepsin D preproprotein [Homo sapiens]	3.838	5.09709	2
delta(14)-sterol reductase isoform 1 [Homo sapiens]	3.829	3.11005	1
zinc finger HIT domain-containing protein 2 [Homo sapiens]	3.825	6.20347	2
HAUS augmin-like complex subunit 4 isoform 1 [Homo sapiens]	3.824	6.33609	2
serine/arginine-rich splicing factor 10 isoform 2 [Homo sapiens]	3.816	4.19847	1
dual specificity mitogen-activated protein kinase kinase 7 [Homo sapiens]	3.768	4.29594	1
coproporphyrinogen-III oxidase, mitochondrial precursor [Homo sapiens]	3.758	5.06608	2
pyrroline-5-carboxylate reductase 1, mitochondrial isoform 1 [Homo sapiens]	3.756	5.64263	1
probable ATP-dependent RNA helicase DHX40 isoform 1 [Homo sapiens]	3.754	3.59435	2
pre-B-cell leukemia transcription factor 2 [Homo sapiens]	3.746	3.48837	1
MARCKS-related protein [Homo sapiens]	3.725	7.69231	1
zinc finger protein 511 [Homo sapiens]	3.709	9.92063	1
heparan sulfate 2-O-sulfotransferase 1 isoform 1 [Homo sapiens]	3.705	7.58427	2
fatty aldehyde dehydrogenase isoform 1 [Homo sapiens]	3.647	2.3622	1
isocitrate dehydrogenase [NAD] subunit gamma, mitochondrial isoform a precursor [Homo sapiens]	3.642	2.54453	1
WD repeat-containing protein 26 isoform a [Homo sapiens]	3.606	2.87443	1
cystathionine beta-synthase [Homo sapiens]	3.59	1.99637	1
iron-sulfur protein NUBPL isoform 1 precursor [Homo sapiens]	3.581	7.21003	2
translocase of inner mitochondrial membrane domain-containing protein 1 precursor [Homo sapiens]	3.578	3.50877	1
RNA-binding protein PNO1 [Homo sapiens]	3.568	3.96825	1
multiple myeloma tumor-associated protein 2 [Homo sapiens]	3.555	4.94297	1
EF-hand domain-containing protein D2 [Homo sapiens]	3.482	9.16667	2
microtubule-associated protein RP/EB family member 2 isoform 1 [Homo sapiens]	3.47	6.11621	1
endophilin-B1 isoform 2 [Homo sapiens]	3.469	5.32995	1
translation initiation factor eIF-2B subunit alpha [Homo sapiens]	3.468	4.91803	1
UPF0609 protein C4orf27 [Homo sapiens]	3.465	4.04624	1
deoxyhypusine hydroxylase [Homo sapiens]	3.439	3.97351	1
serine/threonine-protein kinase pim-3 [Homo sapiens]	3.428	3.06748	1
probable ATP-dependent RNA helicase DDX49 [Homo sapiens]	3.428	4.34783	2
testin isoform 1 [Homo sapiens]	3.425	2.85036	1
adenylate kinase 2, mitochondrial isoform a [Homo sapiens]	3.394	10.0418	2
DNA-directed RNA polymerase I subunit RPA49 [Homo sapiens]	3.386	4.29594	2
2-oxoisovalerate dehydrogenase subunit beta, mitochondrial precursor [Homo sapiens]	3.386	4.33673	1
proto-oncogene tyrosine-protein kinase ROS precursor [Homo sapiens]	3.372	0.639114	2
probable U3 small nucleolar RNA-associated protein 11 [Homo sapiens]	3.358	5.13834	1
THO complex subunit 6 homolog isoform 1 [Homo sapiens]	3.31	6.15836	2
syntaxin-5 isoform 1 [Homo sapiens]	3.303	2.8169	1
coordinator of PRMT5 and differentiation stimulator [Homo sapiens]	3.292	6.52174	1
ribosome biogenesis protein TSR3 homolog [Homo sapiens]	3.287	2.5641	1
BRCA1-A complex subunit BRE isoform 1 [Homo sapiens]	3.277	8.19277	3
UPF0488 protein C8orf33 [Homo sapiens]	3.276	6.9869	1
GPN-loop GTPase 1 isoform a [Homo sapiens]	3.273	2.31959	1
mycophenolic acid acyl-glucuronide esterase, mitochondrial isoform 1 precursor [Homo sapiens]	3.266	3.92157	1
3-ketoacyl-CoA thiolase, mitochondrial [Homo sapiens]	3.254	4.28212	2
calnexin precursor [Homo sapiens]	3.247	2.53378	1
induced myeloid leukemia cell differentiation protein Mcl-1 isoform 1 [Homo sapiens]	3.224	5.42857	2
L-xylulose reductase isoform 1 [Homo sapiens]	3.216	7.37705	2
phosphate carrier protein, mitochondrial isoform a precursor [Homo sapiens]	3.206	4.14365	2
DDB1- and CUL4-associated factor 13 [Homo sapiens]	3.194	1.67504	1
carbonic anhydrase-related protein [Homo sapiens]	3.185	4.13793	1
eukaryotic peptide chain release factor subunit 1 [Homo sapiens]	3.18	2.28833	1
nucleoredoxin isoform 1 [Homo sapiens]	3.174	3.90805	1
hsp90 co-chaperone Cdc37 [Homo sapiens]	3.173	2.91005	1
tRNA pseudouridine synthase A, mitochondrial isoform 1 [Homo sapiens]	3.164	2.34192	1
39S ribosomal protein L37, mitochondrial [Homo sapiens]	3.162	2.12766	1
ubiquitin carboxyl-terminal hydrolase 7 [Homo sapiens]	3.116	0.725953	1
peroxisomal biogenesis factor 7 [Homo sapiens]	3.114	4.33437	1
tRNA (cytosine(38)-C(5))-methyltransferase [Homo sapiens]	3.093	2.04604	1
HAUS augmin-like complex subunit 1 [Homo sapiens]	3.092	3.95683	1
succinyl-CoA ligase [ADP/GDP-forming] subunit alpha, mitochondrial precursor [Homo sapiens]	3.091	3.17919	1
serpin B6 isoform d [Homo sapiens]	3.088	3.79747	1
sialidase-1 precursor [Homo sapiens]	3.083	2.40964	1
dnaJ homolog subfamily B member 12 [Homo sapiens]	3.063	5.13447	2
lanosterol 14-alpha demethylase isoform 1 precursor [Homo sapiens]	3.046	1.57171	1
protein FAM188A [Homo sapiens]	3.031	3.37079	1
vitronectin precursor [Homo sapiens]	3.031	3.13808	1
zinc finger C2HC domain-containing protein 1A [Homo sapiens]	3.017	4.30769	1
purine-rich element-binding protein gamma isoform A [Homo sapiens]	3.015	3.17003	1
N-alpha-acetyltransferase 30 [Homo sapiens]	3.012	2.48619	1
sulfotransferase 1A1 isoform a [Homo sapiens]	3.006	5.76271	2
proteasomal ATPase-associated factor 1 isoform 2 [Homo sapiens]	2.997	3.06122	1
RISC-loading complex subunit TARBP2 isoform a [Homo sapiens]	2.997	5.19126	1
E3 ubiquitin-protein ligase UBR5 [Homo sapiens]	2.985	0.571633	1
protein FAM50A [Homo sapiens]	2.985	3.83481	1
cysteine protease ATG4B isoform a [Homo sapiens]	2.977	4.83461	1
putative methyltransferase NSUN5 isoform 3 [Homo sapiens]	2.971	2.12766	1
G patch domain-containing protein 4 isoform 1 [Homo sapiens]	2.959	2.93333	1
tropomodulin-3 [Homo sapiens]	2.959	2.84091	1
E3 ubiquitin-protein ligase FANCL isoform 1 [Homo sapiens]	2.922	2.89474	1
glutamate dehydrogenase 2, mitochondrial precursor [Homo sapiens]	2.922	1.43369	1
cell division cycle protein 20 homolog [Homo sapiens]	2.911	2.80561	1
microtubule-associated protein RP/EB family member 1 [Homo sapiens]	2.898	6.71642	1
bcl-2-associated transcription factor 1 isoform 1 [Homo sapiens]	2.879	1.84783	1
CD63 antigen isoform A [Homo sapiens]	2.869	4.20168	1
ras-related GTP-binding protein B long isoform [Homo sapiens]	2.864	6.95187	2
SUMO-activating enzyme subunit 1 isoform a [Homo sapiens]	2.862	3.17919	1
60S ribosomal protein L13a isoform 1 [Homo sapiens]	2.86	6.89655	2
bifunctional lysine-specific demethylase and histidyl-hydroxylase MINA isoform a [Homo sapiens]	2.845	2.15054	1
thioredoxin-like protein 1 [Homo sapiens]	2.834	2.42215	1
tRNA wybutosine-synthesizing protein 3 homolog isoform 1 [Homo sapiens]	2.833	6.94981	1
cyclin-dependent kinase 7 [Homo sapiens]	2.816	4.33526	1
cytosolic 5'-nucleotidase 3 isoform 1 [Homo sapiens]	2.812	4.7619	1
UPF0361 protein C3orf37 [Homo sapiens]	2.796	3.38983	1
H/ACA ribonucleoprotein complex subunit 1 [Homo sapiens]	2.792	4.14747	1
ADP-dependent glucokinase precursor [Homo sapiens]	2.787	4.43548	1
E3 ubiquitin-protein ligase RNF14 isoform 1 [Homo sapiens]	2.764	2.1097	1
polyhomeotic-like protein 2 isoform a [Homo sapiens]	2.763	1.1655	1
polycomb group RING finger protein 6 isoform a [Homo sapiens]	2.745	2.28571	1
actin-related protein 10 [Homo sapiens]	2.716	3.11751	1
26S proteasome non-ATPase regulatory subunit 9 isoform 1 [Homo sapiens]	2.706	4.4843	1
inositol monophosphatase 1 isoform 2 [Homo sapiens]	2.678	3.27381	1
nucleoporin-like protein 2 [Homo sapiens]	2.669	2.83688	1
vacuolar protein sorting-associated protein VTA1 homolog [Homo sapiens]	2.665	3.25733	1
sideroflexin-2 [Homo sapiens]	2.661	3.72671	1
F-box/SPRY domain-containing protein 1 [Homo sapiens]	2.649	3.4965	1
probable arginine--tRNA ligase, mitochondrial precursor [Homo sapiens]	2.63	2.07612	1
translation machinery-associated protein 16 [Homo sapiens]	2.602	7.38916	1
centromere protein V [Homo sapiens]	2.588	4.77941	1
serine hydroxymethyltransferase, mitochondrial isoform 1 precursor [Homo sapiens]	2.583	1.78571	1
inorganic pyrophosphatase 2, mitochondrial isoform 1 precursor [Homo sapiens]	2.576	4.79042	1
programmed cell death protein 2 isoform 1 [Homo sapiens]	2.568	3.48837	1
retrograde Golgi transport protein RGP1 homolog [Homo sapiens]	2.568	2.8133	1
protein FAM105B [Homo sapiens]	2.561	3.125	1
protein SDE2 homolog [Homo sapiens]	2.545	4.65632	1
ribonuclease H2 subunit A [Homo sapiens]	2.534	2.67559	1
tubulin delta chain isoform 1 [Homo sapiens]	2.528	1.98675	1
60S ribosomal protein L12 [Homo sapiens]	2.508	5.45455	1
electron transfer flavoprotein subunit alpha, mitochondrial isoform a [Homo sapiens]	2.484	3.9039	1
prolactin regulatory element-binding protein [Homo sapiens]	2.482	2.8777	1
protein AAR2 homolog [Homo sapiens]	2.481	3.90625	1
60S ribosomal protein L11 isoform 1 [Homo sapiens]	2.478	7.86517	1
non-POU domain-containing octamer-binding protein isoform 1 [Homo sapiens]	2.473	2.54777	1
calcium uniporter protein, mitochondrial isoform 1 precursor [Homo sapiens]	2.471	2.849	1
antizyme inhibitor 1 [Homo sapiens]	2.452	3.125	1
arfaptin-1 isoform 1 [Homo sapiens]	2.452	2.94906	1
probable ATP-dependent RNA helicase DDX20 [Homo sapiens]	2.445	3.15534	1
bcl-2-like protein 12 isoform 1 [Homo sapiens]	2.408	2.09581	1
nuclear distribution protein nudE-like 1 isoform B [Homo sapiens]	2.399	3.47826	1
protein FAM168A [Homo sapiens]	2.395	4.25532	1
SWI/SNF-related matrix-associated actin-dependent regulator of chromatin subfamily B member 1 isoform a [Homo sapiens]	2.393	3.37662	1
proline-rich protein 11 [Homo sapiens]	2.393	3.33333	1
ankyrin repeat and SOCS box protein 6 isoform 1 [Homo sapiens]	2.379	2.3753	1
tetratricopeptide repeat protein 1 [Homo sapiens]	2.366	3.42466	1
syntaxin-16 isoform a [Homo sapiens]	2.36	2.76923	1
melanoma-associated antigen G1 [Homo sapiens]	2.354	3.94737	1
delta(3,5)-Delta(2,4)-dienoyl-CoA isomerase, mitochondrial precursor [Homo sapiens]	2.348	4.87805	1
transmembrane protein 177 [Homo sapiens]	2.344	3.53698	1
endoplasmic reticulum resident protein 44 precursor [Homo sapiens]	2.331	2.46305	1
adipocyte plasma membrane-associated protein [Homo sapiens]	2.33	2.88462	1
lactoylglutathione lyase [Homo sapiens]	2.329	3.80435	1
melanoma-associated antigen D2 [Homo sapiens]	2.326	1.32013	1
peroxisomal biogenesis factor 16 isoform 2 [Homo sapiens]	2.316	3.75723	1
methyltransferase-like protein 17, mitochondrial isoform 1 precursor [Homo sapiens]	2.316	1.88285	1
proteasomal ubiquitin receptor ADRM1 precursor [Homo sapiens]	2.314	2.2113	1
ATPase ASNA1 [Homo sapiens]	2.298	2.58621	1
proline-serine-threonine phosphatase-interacting protein 2 [Homo sapiens]	2.297	2.69461	1
SAM domain and HD domain-containing protein 1 [Homo sapiens]	2.291	3.03514	2
AP-2 complex subunit mu isoform a [Homo sapiens]	2.289	3.44828	1
alpha- and gamma-adaptin-binding protein p34 isoform 1 [Homo sapiens]	2.286	4.44444	1
DNA/RNA-binding protein KIN17 [Homo sapiens]	2.278	3.05344	1
lysosomal acid lipase/cholesteryl ester hydrolase precursor [Homo sapiens]	2.264	2.75689	1
HAUS augmin-like complex subunit 7 [Homo sapiens]	2.262	2.17391	1
TBC1 domain family member 13 [Homo sapiens]	2.253	2.5	1
protein SET isoform 1 [Homo sapiens]	2.248	4.82759	1
7-dehydrocholesterol reductase [Homo sapiens]	2.231	1.47368	1
WD repeat-containing protein 73 [Homo sapiens]	2.218	2.6455	1
stAR-related lipid transfer protein 7, mitochondrial precursor [Homo sapiens]	2.214	2.97297	1
spindlin-4 [Homo sapiens]	2.206	3.21285	1
matrix-remodeling-associated protein 5 precursor [Homo sapiens]	2.175	0.388967	1
proteasome assembly chaperone 2 isoform 1 [Homo sapiens]	2.155	3.40909	1
transmembrane protein 55B isoform 1 [Homo sapiens]	2.148	3.87324	1
isobutyryl-CoA dehydrogenase, mitochondrial [Homo sapiens]	2.148	1.92771	1
anamorsin [Homo sapiens]	2.148	5.12821	1
very-long-chain enoyl-CoA reductase [Homo sapiens]	2.147	2.92208	1
sorting nexin-5 [Homo sapiens]	2.139	3.71287	1
glutamine--tRNA ligase isoform a [Homo sapiens]	2.129	1.03226	1
putative adenosylhomocysteinase 2 isoform a [Homo sapiens]	2.126	1.50943	1
protein spinster homolog 1 isoform 1 [Homo sapiens]	2.12	3.2197	1
endoplasmic reticulum-Golgi intermediate compartment protein 3 isoform a [Homo sapiens]	2.12	2.06186	1
regulator of chromosome condensation isoform a [Homo sapiens]	2.1	1.76991	1
SWI/SNF-related matrix-associated actin-dependent regulator of chromatin subfamily E member 1 [Homo sapiens]	2.094	3.64964	1
vimentin [Homo sapiens]	2.076	3.00429	1
[Pyruvate dehydrogenase [lipoamide]] kinase isozyme 1, mitochondrial isoform 1 precursor [Homo sapiens]	2.072	2.41228	1
inactive hydroxysteroid dehydrogenase-like protein 1 isoform a [Homo sapiens]	2.063	6.36364	1
kinetochore-associated protein DSN1 homolog isoform 1 [Homo sapiens]	2.061	4.21348	1
clathrin light chain A isoform b [Homo sapiens]	2.053	7.25806	2
adenylyltransferase and sulfurtransferase MOCS3 [Homo sapiens]	2.051	3.26087	1
leptin receptor isoform 1 precursor [Homo sapiens]	2.046	1.03004	1
retinol dehydrogenase 14 [Homo sapiens]	2.026	2.38095	1
guanine nucleotide-binding protein subunit beta-like protein 1 [Homo sapiens]	2.025	2.44648	1
cleavage and polyadenylation specificity factor subunit 4 isoform 1 [Homo sapiens]	2.015	6.69145	1
SET and MYND domain-containing protein 5 [Homo sapiens]	2.003	2.15311	1
general transcription factor II-I isoform 1 [Homo sapiens]	1.998	0.601202	1
40S ribosomal protein S23 [Homo sapiens]	1.994	7.69231	1
heterogeneous nuclear ribonucleoprotein L isoform a [Homo sapiens]	1.99	3.05603	1
protein YIPF5 isoform a [Homo sapiens]	1.985	4.66926	1
probable tRNA threonylcarbamoyladenosine biosynthesis protein OSGEP [Homo sapiens]	1.982	4.77612	1
UPF0160 protein MYG1, mitochondrial precursor [Homo sapiens]	1.972	2.12766	1
cleft lip and palate transmembrane protein 1 [Homo sapiens]	1.968	2.24215	1
beta-1,3-galactosyltransferase 6 [Homo sapiens]	1.959	3.95137	1
mitochondrial inner membrane protein OXA1L [Homo sapiens]	1.957	2.0202	1
enoyl-CoA delta isomerase 1, mitochondrial isoform 1 precursor [Homo sapiens]	1.923	4.30464	1
protein salvador homolog 1 [Homo sapiens]	1.916	3.13316	1
IST1 homolog isoform c [Homo sapiens]	1.915	1.84697	1
septin-2 [Homo sapiens]	1.913	4.43213	1
phosphoserine aminotransferase isoform 1 [Homo sapiens]	1.904	2.7027	1
arfaptin-2 isoform 1 [Homo sapiens]	1.903	2.6738	1
metaxin-1 isoform 1 [Homo sapiens]	1.892	3.00429	1
fragile X mental retardation syndrome-related protein 2 [Homo sapiens]	1.869	1.18871	1
phenylalanine--tRNA ligase alpha subunit [Homo sapiens]	1.866	2.16535	1
X-ray repair cross-complementing protein 6 [Homo sapiens]	1.862	2.29885	1
THAP domain-containing protein 11 [Homo sapiens]	1.857	2.54777	1
septin-8 isoform a [Homo sapiens]	1.856	1.86335	1
S-phase kinase-associated protein 2 isoform 1 [Homo sapiens]	1.842	2.59434	1
cyclin-C isoform a [Homo sapiens]	1.833	3.53357	1
regulating synaptic membrane exocytosis protein 4 isoform 1 [Homo sapiens]	1.822	4.81481	1
CLIP-associating protein 2 isoform 1 [Homo sapiens]	1.819	0.858086	1
acidic leucine-rich nuclear phosphoprotein 32 family member E isoform 1 [Homo sapiens]	1.814	2.23881	1
rab GDP dissociation inhibitor beta isoform 1 [Homo sapiens]	1.811	2.47191	1
nucleoporin SEH1 isoform 1 [Homo sapiens]	1.805	2.61283	1
